# Supplementary material for: Genome-wide DNA methylation patterns for indicators of liver steatosis: a longitudinal multiomic study
Source: Clin Epigenetics. 2026 Jan 3;18:22. doi: 10.1186/s13148-025-02037-1 (PMC12866020; doi:10.1186/s13148-025-02037-1)
Supplement: Supplementary file 1 — Supplementary Material 1. [file 13148_2025_2037_MOESM1_ESM.xlsx]

## Sheet: Sheet2
Supplementary tables
	Supplementary table 1. Demographics of the utilized study populations
	Supplemenatry table 2. mQTLs for CpGs associated with GGT levels
	Supplemenatry table 3. mQTLs for CpGs associated with FLI levels
	Supplementary table 4. Association between the GGT associated CpGs and the whole blood expression of the near-by genes.
	Supplementary table 5. Association between the FLI associated CpGs and the whole blood expression of the near-by genes.
	Supplementary table 6. Mediation analysis between CpGs of interested, nearby gene expression and FLI

## Sheet: S_table 1
Supplementary table 1. Demographics of the utilized study populations. Continuous variables are presented as medians.
		Discovery cohorts				YFS multigenerational				YFS (G1) longitudinal
		KORA	LURIC	YFS G1 2011		G2	G1	G0		1986	2011	2018
n		1872	2371	1529		1309	1273	1342		255	255	255
sex	% of men	47.6	69	45.3		52.1	51.2	46.1		38	38	38
age	years	58(18)	63.7 (10.6)	43 (5.06)		21.0 (6.85)	49.8 (5.96)	73.0 (5.56)		18.7 (3.32)	43 (3.31)	50.7 (3.36)
BMI	kg2/m	27.0(6.19)	30.0 (4.07)	25.8 (5.04)		22.3 (5.16)	27.6 (5.27)	27.6 (5.0)		21.2 (2.70)	25.4 (4.56)	26.8 (4.84)
smoking	% of daily smokers	16.6	18.8	13.8		12.6	14.1	5.6		20.8	10.5	11.8
alkohol consumption	units/day	0.57 (2.16)	0.28 (2.20)	0.43 (1.21)		0.14 (0.66)	0.43 (1.20)	0.29 (0.94)		NA	0.42 (1.39)	0.43 (1.18)
	% weekly									14.1
MASLD	% of MASLD	42.3	NA	18.6		5.2	31.9	30.1		NA	16.5	26.7
GGT		24.9 (22.2)	17 (42.2)	23 (40.8)		16 (18.7)	26 (44.0)	26 (35.2)		NA	22 (48.0)	24 (56.7)
ALT		23 (14.0)	13 (21.1)	14 (21.0)		18 (17.3)	23 (21.2)	19 (13.6)		NA	13 (13.3)	20 (17.0)
AST		23 (9.0)	10 (7.3)	20 (19.2)		24 (17.7)	25 (13.0)	25 (11.3)		NA	20 (9.00)	24 (9.64)
Methylation array	EPIC 1	1872	2371	1529		352	456	431		100	95	255
	EPI2					957	871	911
	450K									155	161
						2739

## Sheet: S_table 2
Supplemenatry table 2. meQTLs for CpGs associated with GGT levels in the discovery analysis. meQTLs were identified by investigating the GoDMC database and also by performing GWAS analyses for the CpGs in YFS. Finally the effect of the discovered genetic variation to the association between GGT and the CpGs was assessed by predicting the CpG methtylation with GGT, SNP, age, sex, BMI, smoking, alc…
				mQTL										CpG associated with GGT with SNP in model
				GoDMC					YFS 2011(n=1320)					YFS 2011 (n=1219)
IlmnID	Gene	Chr:location		ID		p-value	Beta		ID	Chr:location	p-value	Beta		p-value	Beta
cg06690548	SLC7A11	chr4:139162808		rs111388542	chr4:138957157	0.00172	-0.122977
cg26457483	PHGDH	chr1:120256112		NA		NA			rs11583993	chr1:120255370	4.05488e-19	-0.0494243		5.72396e-07	-0.00733192
cg19693031	TXNIP	chr1:145441552		chr1:43412360:I	chr1:43412360	0	0.475001
cg14476101	PHGDH	chr1:120255992		rs11249349	chr1:121179169	0	0.0784344		rs11583993	chr1:120255370	3.30651e-113	-0.0708021		2.93289e-08	-0.0075803
cg06088069	JDP2	chr14:75895604		NA		NA
cg00163198	SNX19	chr11:130767760		NA		NA
cg27516100	DHX16	chr6:30624520
cg12973487	TCF3	chr19:1623075		NA		NA
cg22699725	PFKFB2	chr1:207242586		NA		NA			rs199564348	chr1:207247477	3.52846e-35	0.0211625		2.60068e-08	0.00696613

## Sheet: S-table 3
Supplemenatry table 3. meQTLs for CpGs associated with FLI levels in the discovery analysis. meQTLs were identified by investigating the GoDMC database and also by performing GWAS analyses for the CpGs in YFS. Finally the effect of the discovered genetic variation to the association between FLI and the CpGs was assessed by predicting the CpG methylation with FLI, SNP, age, sex, BMI, smoking, alco…
				mQTL										CpG associated with FLI with SNP in model
				GoDMC					YFS 2011(n=1320)					YFS 2011 (n=1219)
IlmnID	Gene	Chr:location		ID		p-value	Beta		ID	Chr:location	p-value	Beta		p-value	Beta
cg19693031	TXNIP	chr1:145441552		chr1:43412360:I	chr1:43412360	0	0.475001
cg06690548	SLC7A11	chr4:139162808		rs111388542	chr4:138957157	0.00172	-0.122977
cg06500161	ABCG1	chr21:43656587							rs9983344	chr21:43657996	6.29941e-10	0.0187018		2.98056e-11	0.0120317
cg26457483	PHGDH	chr1:120256112		NA		NA	NA		rs11583993	chr1:120255370	4.05488e-19	-0.0494243		3.66348e-07	-0.0142583
cg14476101	PHGDH	chr1:120255992		rs11249349	chr1:121179169	0	0.0784344		rs11583993	chr1:120255370	3.30651e-113	-0.0708021		1.02228e-08	-0.0149648
cg00574958	CPT1A	chr11:68607622
cg05325763	CPT1A	chr11:68607719		NA		NA	NA
cg06088069	JDP2	chr14:75895604		NA		NA	NA
cg17058475	CPT1A	chr11:68607737
cg10128003	ABCG1	chr21:43642166		NA		NA	NA
cg16740586	ABCG1	chr21:43655919		NA		NA	NA
cg17075888	PDK4	chr7:95225339		NA		NA	NA		rs55769054	chr7:95227101	1.03196e-39	0.0640311		4.16057e-08	-0.0168887
cg26974062	TXNIP	chr1:145440734		NA		NA	NA
cg22699725	PFKFB2	chr1:207242586		NA		NA	NA		rs199564348	chr1:207247477	3.52846e-35	0.0211625		1.11517e-09	0.0145752
cg18268027	ITPR1	chr3:4818913		NA		NA	NA		rs4684443	chr3:4818792	5.84494e-09	0.0108439		2.80378e-06	-0.0115138
cg20544516	SREBF1	chr17:17717183		rs9891957	chr17:17744439	1.892e-60	0.153334
cg27516100	DHX16	chr6:30624520
cg23320029	TNIK	chr3:171004750		NA		NA	NA
cg10919522	C14orf43	chr14:74227441		rs12878085	chr14:74227111	0	0.317629		rs10148631	chr14:74231727	1.08249e-23	0.0154666		1.73918e-08	-0.0115138
cg02841972		chr2:10176151		NA		NA	NA		rs34713044	chr2:10204530	1.97859e-08	0.0116186		1.93252e-06	-0.010124
cg07504977		chr10:102131012		chr10:102131461:D	chr10:102131461	0	0.232672
cg12973487	TCF3	chr19:1623075		NA		NA	NA
cg00858078	FOXK2	chr17:80540329		NA		NA	NA		rs62078130	chr17:80512190	7.54522e-12	0.0208746		1.60656e-06	0.00619641

## Sheet: S-table 4
Supplementary table 4. Association between the GGT associated CpGs and the whole blood expression of the near-by genes. We further analysed whether the gene expression independently associated with the GGT levels, when adjusted with age, sex, BMI, smoking and alcohol consumption. Only transcripts with p<0.05 association with the CpG methylation levels are presented.
						CpG association with gene expression YFS 2011 (n=1364)			Association between GGT and gene expression YFS 2011 (n=1248)
IlmnID	Gene		Gene ID	Probe id		p-value	Beta		p-value	Beta
cg06690548	SLC7A11
cg26457483	PHGDH		PHGDH	240086		8.45651e-06	-2.33612		0.721184	0.0061061
			ZNF697	4200673		0.00275021	-1.57392		0.040771	0.000682951
cg19693031	TXNIP		LIX1L	3940097		0.00446433	1.43997		0.731536	-0.00556542
cg14476101	PHGDH		PHGDH	240086		2.44657e-19	-4.70886		0.721184	0.0061061
			ZNF697	4200673		0.043011	-1.07477		0.040771	0.000682951
cg06088069	JDP2		JDP2	1410543		3.69579e-24	-9.56385		0.25017	-0.0139579
cg00163198	SNX19
cg27516100	DHX16		MDC1	5420520		2.74582e-79	9.44009		0.591763	0.00575493
			TUBB	6580474		2.55719e-41	6.62151		0.641396	-0.00501521
			IER3	1190367		5.48345e-29	-7.56807		0.801229	-0.00468034
			KIAA1949	7560037		1.71432e-24	-7.04398		0.0768583	-0.0172459
			FLOT1	3780181		2.80057e-23	-6.89155		0.49042	-0.00962694
			ABCF1	2190273		6.77914e-20	4.19662		0.467673	0.00856236
			GNL1	6370068		1.79625e-17	3.838		0.0280001	-0.0211106
			MRPS18B	50056		1.00245e-14	3.39516		0.0343399	-0.0234295
			PPP1R10	6480474		2.51705e-14	-5.59644		0.776376	-0.00261472
			MRPS18B	5340138		1.43731e-09	2.41232		0.675387	-0.00296193
			C6ORF136	520201		0.000268701	0.997103		0.121062	-0.030174
			C6ORF134	6100326		0.00143691	0.727292		0.102432	0.00897568
			NRM	5670059		0.0167481	-2.57146		0.0369047	-0.0272949
			PRR3	3930754		0.0228667	0.187988		0.610456	-0.00673857
			TUBB	3610259		0.0331981	0.101554		0.308039	0.0142933
cg12973487	TCF3		MBD3	610528		2.43824e-14	5.16256		0.182299	-0.0180907
			TCF3	4900348		1.97218e-11	4.55279		0.0723867	-0.0234014
			MEX3D	1980050		0.000540849	2.36259		0.0630777	0.0133821
cg22699725	PFKFB2		PFKFB2	7040181		6.3609e-13	-4.40935		0.46152	0.00815574

## Sheet: S-table 5
Supplementary table 5. Association between the FLI associated CpGs and the whole blood expression of the near-by genes. We further analysed wether the gene expression independently associated with the FLI levels, when adjusted with age, sex, BMI, smoking and alsochol comsumpition. Only transcripts with p<0.05 association with the CpG methylation levels are presented.
						CpG association with gene expression YFS 2011 (n=1364)			Association between FLI and gene expression YFS 2011 (n=1248)
IlmnID	CpG Gene		Gene ID	Probe id		p-value	Beta		p-value	Beta
cg19693031	TXNIP		LIX1L	3940097		0.00446433	1.43997		0.00540722	-0.0872916
cg06690548	SLC7A11
cg06500161	ABCG1		ABCG1	6060377		4.64092e-32	-10.986		1.93008e-16	-0.317598
			ABCG1	5860377		2.53269e-29	-10.5037		2.70229e-08	-0.289571
			UMODL1	1470414		0.033132	2.03606		0.457026	-0.0103108
cg26457483	PHGDH		PHGDH	240086		8.45651e-06	-2.33612		0.3105	0.0336026
			ZNF697	4200673		0.00275021	-1.57392		0.0540837	0.028993
cg14476101	PHGDH		PHGDH	240086		2.44657e-19	-4.70886		0.3105	0.0336026
cg00574958	CPT1A		CPT1A	5290358		0.00720892	-4.18229		0.99878	5.42201e-05
			IGHMBP2	2100050		0.0171385	-3.71126		0.664259	0.0142952
			CPT1A	2680458		0.0392263	-3.21092		0.0207037	-0.061095
cg05325763	CPT1A		CPT1A	2680458		0.00463751	-2.75924		0.0207037	-0.061095
			MRPL21	6250576		0.0114608	2.46478		2.59055e-06	0.105415
cg06088069	JDP2		JDP2	1410543		3.69579e-24	-9.56385		0.000915562	-0.0777786
cg17058475	CPT1A		MRPL21	6250576		0.0143429	2.42571		2.59055e-06	0.105415
			MTL5	7550719		0.0406672	-2.02852		0.769349	-0.00367051
			CPT1A	2680458		0.0429705	-2.00585		0.0207037	-0.061095
cg10128003	ABCG1		ABCG1	6060377		1.69455e-41	-9.14068		1.93008e-16	-0.317598
			ABCG1	5860377		2.38389e-34	-8.32848		2.70229e-08	-0.289571
			ABCG1	4540091		0.00560137	1.93801		0.124388	0.0672705
			ABCG1	4290020		0.0196742	1.63246		0.502165	0.0301291
			ABCG1	6450059		0.0391577	-1.44383		0.000386397	-0.0821784
cg16740586	ABCG1		ABCG1	6060377		1.23172e-09	-4.62449		1.93008e-16	-0.317598
			ABCG1	5860377		3.43099e-08	-4.20473		2.70229e-08	-0.289571
			TFF3	7570484		0.00433929	-2.18264		0.347323	0.0518906
			ABCG1	4540091		0.0249822	1.71633		0.124388	0.0672705
cg17075888	PDK4		PDK4	3310504		1.31814e-08	-3.10903		0.0149144	0.0988692
cg26974062	TXNIP		ANKRD34A	1090142		0.00994755	2.02025		0.850279	-0.0042365
			TXNIP	1240440		0.021338	-1.80438		1.05793e-05	-0.0761332
cg22699725	PFKFB2		PFKFB2	7040181		6.3609e-13	-4.40935		0.209638	-0.0269193
cg18268027	ITPR1		ITPR1	3990646		0.0325195	1.43002		0.000699729	0.0630666
cg20544516	SREBF1		SREBF1	3390343		6.10178e-08	-5.38698		6.0427e-06	-0.104825
			RAI1	520561		2.50764e-06	4.68872		1.70678e-05	-0.102447
			TOM1L2	7380059		1.46033e-05	-4.32001		0.683879	-0.014168
			RAI1	2690735		9.66187e-05	3.88842		0.131123	-0.0388162
			TOM1L2	2480687		0.000321897	-3.58883		0.0686107	-0.0588455
			TOM1L2	3520730		0.00850687	-2.62823		0.972584	-0.000790104
			SREBF1	6840044		0.0346206	-2.1113		0.972584	0.972584
cg27516100	DHX16		MDC1	5420520		2.74582e-79	9.44009		0.093159	0.0348954
			TUBB	6580474		2.55719e-41	6.62151		0.0152626	-0.0505645
			IER3	1190367		5.48345e-29	-7.56807		0.000123068	-0.137864
			KIAA1949	7560037		1.71432e-24	-7.04398		1.37806e-10	-0.120123
			FLOT1	3780181		2.80057e-23	-6.89155		0.005306	-0.0752939
			ABCF1	2190273		6.77914e-20	4.19662		0.61383	0.0115265
			GNL1	6370068		1.79625e-17	3.838		0.00178502	-0.0580912
			MRPS18B	50056		1.00245e-14	3.39516		0.0642791	-0.0397045
			PPP1R10	6480474		2.51705e-14	-5.59644		0.0253539	-0.0398479
			MRPS18B	5340138		1.43731e-09	2.41232		0.921354	-0.0013514
			C6ORF136	520201		0.000268701	0.997103		1.04954e-05	-0.165638
			C6ORF134	6100326		0.00143691	0.727292		0.321312	0.0105588
			NRM	5670059		0.0167481	-2.57146		0.0766141	-0.0447168
			PRR3	3930754		0.0228667	0.187988		0.10422	-0.0416219
			TUBB	3610259		0.0331981	0.101554		0.0531823	-0.0524832
cg23320029	TNIK		TNIK	3800376		0.000335633	-2.29019		0.813306	-0.00908451
cg10919522	C14orf43		PNMA1	6350608		0.000429138	-2.57907		0.173689	0.0476629
			C14ORF43	6370201		0.00294115	2.17942		0.0454533	-0.0394499
cg02841972			KLF11	3360731		1.2934e-07	-4.3352		0.000635033	0.0842528
			KLF11	5700088		7.60881e-07	-4.06302		0.0013385	0.0868414
			KLF11	5870673		0.0012484	-2.6588		0.0863903	0.0382425
cg07504977			SCD	2140128		4.74428e-16	-4.45637		2.15982e-05	0.169274
			PKD2L1	2760463		0.00776235	1.47756		0.0610355	0.0337587
cg12973487	TCF3		MBD3	610528		2.43824e-14	5.16256		0.499861	0.0177178
			TCF3	4900348		1.97218e-11	4.55279		0.934894	0.00206258
			MEX3D	1980050		0.000540849	2.36259		0.191326	0.0182365
cg00858078	FOXK2		RAB40B	510484		1.76602e-10	4.85555		0.773379	-0.00691197
			NARF	2360491		0.00377003	-2.2178		5.47698e-07	-0.127292

## Sheet: S-table 6
Supplementary table 6. Analysis on whether the transcript levels of nearby genes mediate the effect of DNA methylation on FLI levels in YFS 2011 follow-up. Due to the strong effect of BMI on both the methyation levels and FLI, the population was divided to normalweight (n=524) and obese/overweight (n=686) subpopulations. Significant p-values and mediation proportions deemed significant are in bol…
				Total effect				Direct effect				Transcript levels effect FLI*				Methylation effects trascript levels				Indirect effect			Proportion mediated
	CpG	Transcript		Effect	SE	p-value		Effect	SE	p-value		Effect	SE	p-value		Effect	SE	p-value		Effect	SE		%	SE
Normal weight
	cg00683922	C1ORF116		1.60812	0.555423	0.00394783		1.6576	0.550916	0.00275069		0.179345	0.056893	0.0017138		-0.275897	0.42529	0.516802		-0.0494808	0.077872		-0.0307694	0.050956
	cg00858078	NARF		1.8205	0.709705	0.0105934		1.58477	0.727136	0.029748		-0.0983697	0.0674643	0.14542		-2.39645	0.461708	3.01835e-07		0.235738	0.167933		0.129491	0.104409
	cg06500161	ABCG1		2.39467	0.918623	0.00940255		1.52419	0.929112	0.101514		-0.19975	0.0484783	4.40391e-05		-4.35784	0.820028	1.59391e-07		0.870479	0.267323		0.363507	0.168943
	cg10919522	C14ORF43		-1.92756	0.721507	0.00778719		-1.85016	0.72033	0.0104938		-0.185993	0.091349	0.0422525		0.416148	0.345985	0.229606		-0.0774007	0.0747405		0.0401547	0.0405007
	cg14240593	NFIC		0.70478	0.939934	0.453704		0.624044	0.940951	0.507495		-0.0810228	0.0588448	0.169143		-0.996463	0.701211	0.155901		0.0807362	0.0816462		0.114555	0.187929
	cg17075888	PDK4		-0.974919	0.532452	0.067675		-0.958923	0.540819	0.0768017		0.00766864	0.0440631	0.861904		-2.08593	0.531432	9.83988e-05		-0.0159962	0.0920027		0.0164077	0.0947918
	cg19693031	LIX1L		-1.55168	0.522912	0.0031423		-1.48252	0.52203	0.00469049		-0.126814	0.0584913	0.0306076		0.545408	0.391406	0.164078		-0.0691654	0.0590036		0.0445745	0.0397593
	cg20544516	SREBF1		2.46908	0.928101	0.00804775		2.19218	0.937789	0.0197882		-0.153618	0.0825698	0.0633878		-1.80251	0.492697	0.00027971		0.276898	0.166972		0.112146	0.0783763
	cg27516100	IER3		-0.545361	0.567928	0.337371		-1.25087	0.586056	0.0332813		-0.203771	0.0502431	5.76963e-05		-3.46226	0.489408	4.89442e-12		0.705507	0.200514		-1.29365	1.42829
	cg27516100	KIAA1949		-0.545361	0.567928	0.337371		-0.970964	0.581544	0.0955973		-0.292044	0.098165	0.00306662		-1.45733	0.252293	1.31815e-08		0.425603	0.160918		-0.780407	0.881642
	cg27593172	BANK1		2.98586	0.674155	1.15537e-05		2.9998	0.679639	1.23701e-05		-0.00852062	0.0495498	0.863536		1.63596	0.598357	0.00646945		-0.0139394	0.0812216		-0.00466846	0.027223
Obese/Overweight
	cg00683922	C1ORF116		1.23405	0.542372	0.0231995		1.26105	0.533582	0.01839		0.225637	0.0463822	1.42577e-06		-0.11969	0.441135	0.786226		-0.0270064	0.0996914		-0.0218844	0.083087
	cg00858078	NARF		0.771153	0.664837	0.246491		1.11309	0.674482	0.0993466		0.175343	0.0663989	0.00846248		-1.9501	0.382297	4.38731e-07		-0.341935	0.145807		-0.443408	0.43451
	cg06500161	ABCG1		4.33699	0.850873	4.47522e-07		2.79496	0.876225	0.00148932		-0.231094	0.0410543	2.65348e-08		-6.6727	0.777441	6.2655e-17		1.54202	0.327602		0.355551	0.0967378
	cg10919522	C14ORF43		-0.892036	0.658853	0.176211		-0.841367	0.661545	0.203872		-0.0709834	0.0816655	0.385047		0.713816	0.309438	0.0213647		-0.0506691	0.062295		0.0568016	0.0810597
	cg14240593	NFIC		-0.925579	0.807979	0.252385		-1.08796	0.811575	0.180515		-0.101452	0.0559368	0.0701658		-1.60052	0.552991	0.00392184		0.162376	0.105654		-0.175432	0.194438
	cg17075888	PDK4		-2.39894	0.463907	3.06337e-07		-2.44921	0.467486	2.15559e-07		-0.034771	0.0395041	0.37907		-1.44589	0.450408	0.00138891		0.0502751	0.0592268		-0.0209572	0.0250553
	cg19693031	LIX1L		-2.38595	0.445525	1.16939e-07		-2.34048	0.445806	2.03679e-07		-0.0820996	0.0496427	0.0986284		0.553856	0.343723	0.107568		-0.0454714	0.0393994		0.019058	0.0167342
	cg20544516	SREBF1		1.59348	0.904854	0.0786821		1.27989	0.902725	0.156705		-0.221024	0.0652532	0.000746913		-1.41879	0.52772	0.00735249		0.313586	0.148915		0.196794	0.138313
	cg27516100	IER3		-0.379763	0.507519	0.454553		-0.414996	0.534989	0.43819		-0.00996007	0.0475351	0.834097		-3.53743	0.409722	4.20059e-17		0.035233	0.168201		-0.0927763	0.459986
	cg27516100	KIAA1949		-0.379763	0.507519	0.454553		-0.969544	0.516935	0.0611444		-0.399307	0.0879373	6.62968e-06		-1.47701	0.218197	2.80079e-11		0.58978	0.1564		-1.55302	2.15565
	cg27593172	BANK1		1.6668	0.644755	0.00994005		1.80171	0.646221	0.0054507		-0.0910615	0.0428534	0.0339512		1.48147	0.575486	0.0102548		-0.134905	0.082321		-0.0809364	0.0598402
	* adjusted with methylation of the CpG
